# Supplementary material for: Quasispecies Analysis of SARS-CoV-2 of 15 Different Lineages during the First Year of the Pandemic Prompts Scratching under the Surface of Consensus Genome Sequences
Source: Int J Mol Sci. 2022 Dec 10;23(24):15658. doi: 10.3390/ijms232415658 (PMC9779826; doi:10.3390/ijms232415658)
Supplement: Supplementary file 1 [file ijms-23-15658-s001.zip]

Archive with 1 entries (1 files):
- ijms-2057980-supplementary.pdf
